# Supplementary material for: Cholinergic Differentiation of Human iPSCs Reveals Early APOE4-Driven Dysregulation of Neuronal Markers, Synaptogenesis and Inflammatory Responses
Source: Cells. 2026 Jun 9;15(12):1057. doi: 10.3390/cells15121057 (PMC13296407; doi:10.3390/cells15121057)
Supplement: Supplementary file 1 [file cells-15-01057-s001.zip]

Archive with 2 entries (2 files):
- Supplementary Figures.pdf
- Supplementary Tables_ProofRead.pdf
